# Supplementary material for: Inhibition of Wnt/β-Catenin Signaling Sensitizes Esophageal Cancer Cells to Chemoradiotherapy
Source: Int J Mol Sci. 2021 Sep 24;22(19):10301. doi: 10.3390/ijms221910301 (PMC8509072; doi:10.3390/ijms221910301)
Supplement: Supplementary file 1 [file ijms-22-10301-s001.zip]

Archive with 1 entries (1 files):
- ijms-1381041-supplementary.pdf
